# Supplementary material for: At Which Area Level Does COVID-19 Infection Matter Most for an Individual’s Self-Rated Health? A Multilevel Fixed-Effects Model Analysis in Japan
Source: Int J Environ Res Public Health. 2022 Jul 22;19(15):8918. doi: 10.3390/ijerph19158918 (PMC9331239; doi:10.3390/ijerph19158918)
Supplement: Supplementary file 1 [file ijerph-19-08918-s001.zip]

Archive with 1 entries (1 files):
- ijerph-1764293-supplementary.pdf
